# Supplementary material for: Characterization of New Small-Spored Alternaria Species Isolated from Solanaceae in Algeria
Source: Life (Basel). 2021 Nov 24;11(12):1291. doi: 10.3390/life11121291 (PMC8704928; doi:10.3390/life11121291)
Supplement: Supplementary file 1 [file life-11-01291-s001.zip]

Archive with 1 entries (1 files):
- life-1466153-supplementary.pdf
